# Supplementary material for: Impact of Arabinoxylan Consumption on Glycemic Control: A Systematic Review and Meta-Analysis of Preclinical and Clinical Studies
Source: Nutrients. 2025 Aug 31;17(17):2840. doi: 10.3390/nu17172840 (PMC12429902; doi:10.3390/nu17172840)
Supplement: Supplementary file 1 [file nutrients-17-02840-s001.zip]

Archive with 1 entries (1 files):
- nutrients-3844456-supplementary.pdf
